# Supplementary material for: High correlation between skin color based on CIELAB color space, epidermal melanocyte ratio, and melanocyte melanin content
Source: PeerJ. 2018 May 24;6:e4815. doi: 10.7717/peerj.4815 (PMC5971097; doi:10.7717/peerj.4815)
Supplement: Supplemental Information 1 [file peerj-06-4815-s001.xls]

## Sheet: Sheet1
sample (foreskin)	sampleF	sample01	sample02	sample03	sample04	sample05	sample06	sample07	sample08	sample09	sample10	sample11	sample12	sample13	sample14	sample15
L value-01	48.3	39.5	49.1	42.6	46.7	51.1	52.3	46.6	49.9	44.2	49	48.9	49.7	45.2	43.5	49.6
L value-02	47.5	39.2	45.3	38.7	48.6	54	50.5	45.7	48.7	43.9	48.8	45.8	48.6	51.5	47.8	52.2
L value-03	46.4	39.6	47.4	42.3	45.6	51.3	54.3	45.5	49.3	44.1	44.8	51.4	50.9	46.9	46.3	50
L value ( mean value )	47.4	39.4333	47.2667	41.2	46.9667	52.1333	52.3667	45.9333	49.3	44.0667	47.5333	48.7	49.7333	47.8667	45.8667	50.6
L value ( Standard deviation )		0.208167	1.90351	2.17025	1.51767	1.61967	1.90088	0.585947	0.6	0.152753	2.36925	2.80535	1.15036	3.25935	2.18251	1.4
melanocyte ratio (%) of skin-01	9.38	2.05	3.22	3.15	1.82	2.39	1.5	2.69	3.57	2.46	3.52	3.35	3.61	3.39	1.55	1.45
melanocyte ratio (%) of skin-02	9.8	1.88	3.18	3.21	1.21	1.68	1.29	2.56	3.57	2.35	2.15	3.39	3.57	3.06	1.63	1.6
melanocyte ratio (%) of skin-03	10.3	2	3.55	3.22	1.55	1.95	1.43	2.71	3.58	2.49	2.4	3.7	3.63	3.5	1.87	1.28
melanocyte ratio (%) of skin-04	10.3	1.86	2.95	3.03	1.27	2.16	1.49	2.7	3.47	2.57	2.7	3.46	3.62	3.2	1.63	1.46
melanocyte ratio (%) of skin-05	9.84	2.02	2.98	3.02	1.16	1.68	1.48	2.85	3.24	2.32	2.78	3.1	3.45	2.99	1.7	1.26
melanocyte ratio (%) of skin (mean value)	9.924	1.962	3.176	3.126	1.402	1.972	1.438	2.702	3.486	2.438	2.71	3.4	3.576	3.228	1.676	1.41
melanocyte ratio (%) of skin (Standard deviation)		0.0861394	0.240479	0.0960729	0.278155	0.308658	0.0870057	0.102811	0.144672	0.102811	0.517397	0.215754	0.074027	0.215569	0.120748	0.141067
melanin of pure melanocyte-01	26.76	68.959	34.17	41.696	80.027	25.88	21.723	46.62	24.383	40.302	26.866	26.986	23.271	17.41	67.137	36.188
melanin of pure melanocyte-02		68.755	34.897	41.115	83.864	25.987	21.51	47.664	24.848	45.298	26.687	26.687	23.151	18.28	68.006	35.84
melanin of pure melanocyte-03		69.163	34.777	41.696	81.839	25.774	22.683	48.011	23.686	44.369	25.608	27.226	23.75	18.28	67.832	36.188
melanin of pure melanocyte (M) ( per 106 melanocytes ) (mean value)	26.76	68.959	34.6147	41.5023	81.91	25.8803	21.972	47.4317	24.3057	43.323	26.387	26.9663	23.3907	17.99	67.6583	36.072
melanin of pure melanocyte (M) ( per 106 melanocytes ) (Standard deviation)		0.204	0.389739	0.335441	1.91949	0.1065	0.624886	0.72402	0.584847	2.65718	0.680545	0.270038	0.316923	0.502295	0.459794	0.200918
melanin of pure melanocyte ( per 106 melanocytes )*melanocyte ratio	#REF!	135.298	109.936	129.736	114.838	51.036	31.5957	128.16	84.7296	105.621	71.5088	91.6855	83.645	58.0717	113.395	50.8615
Patient age		23	25	24	24	24	22	22	26	24	22	21	38	23	25	24
		L* value & melanocyte ratio		L* value & melanin		L* value & melanocyte ratio*melanin
Pearson coefficient (r)		-0.0811125		-0.591824		-0.846761
P value (based on SPSS software)		0.774		0.02		<0.001
Linear regression
L* value & melanocyte ratio		L* value & melanin concentration						L* value & (melanocyte ratio*melanin concentration)

## Sheet: Sheet2
L* Value	Melanocyte ratio (%)	Melanin		result from SPSS calculation		Significant
39.4333	1.962	68.959						L_mean	melanocyte ratio	melanin	melanin *melanocyte ratio
47.2667	3.176	34.6147				L_mean	Pearson correlation	1
41.2	3.126	41.5023					Significant （two-tail）
46.9667	1.402	81.91					N	15
52.1333	1.972	25.8803				melanocyte ratio	Pearson correlatio	-0.0811125	1
52.3667	1.438	21.972					Significant （two-tail）	0.773831
45.9333	2.702	47.4317					N	15	15
49.3	3.486	24.3057				melanin	Pearson correlation	-.592*	-.536*	1
44.0667	2.438	43.323					Significant （two-tail）	0.0201173	0.0395089
47.5333	2.71	26.387					N	15	15	15
48.7	3.4	26.9663				melanin *melanocyte ratio	Pearson correlation	-.847**	0.167431	.694**	1
49.7333	3.576	23.3907					Significant （two-tail）	6.83264e-05	0.550883	0.00408695
47.8667	3.228	17.99					N	15	15	15	15
45.8667	1.676	67.6583				*. Correlation is significant at 0.05 level (two-tailed)。
50.6	1.41	36.072				**. Correlation is significant at 0.01 level (two-tailed)。
